# Supplementary material for: Paper-Based Screen-Printed Ionic-Liquid/Graphene Electrode Integrated with Prussian Blue/MXene Nanocomposites Enabled Electrochemical Detection for Glucose Sensing
Source: Biosensors (Basel). 2022 Oct 9;12(10):852. doi: 10.3390/bios12100852 (PMC9599729; doi:10.3390/bios12100852)
Supplement: Supplementary file 1 [file biosensors-12-00852-s001.zip]

Archive with 1 entries (1 files):
- biosensors-1890910-supplementary.pdf
